# Supplementary material for: Metabolic profiling of the TME uncovers the contrasting impacts of CKMT2 and PDE2A in CRC progression and therapeutic response
Source: Front Pharmacol. 2026 Mar 9;17:1732137. doi: 10.3389/fphar.2026.1732137 (PMC13006575; doi:10.3389/fphar.2026.1732137)
Supplement: Supplementary file 1 [file Table1.xls]

## Sheet: Table S1
Table S1: Retrieved TME- and metabolism-related genes
TME-related Genes	Metabolism-related Genes
WINT	AKR1C4
SRPK1	PRODH
PPP1R2	NME6
MIEN1	GK
HIST1H3J	CKMT1A
DPP10	PAICS
CASP3	CES1
ZSCAN5B	TYMP
SRMS	GLS2
PPP1R16B	POLR2D
MICOS13	SAT1
HIST1H3H	UAP1
DPM3	DGKG
CASKIN1	UPB1
ZSCAN10	AKR1B10
SRL	TH
PPP1R16A	POLD4
MICB	PLA2G5
HIST1H3F	LIPF
DPM1	ACAT1
CASD1	UGT2B7
ZPBP2	PIP4K2C
SRGN	NT5C
PPP1R14B	ARG1
MICAL3	DNMT3L
HIST1H3A	DHRS4L2
DPF1	RDH10
CARD9	PNLIPRP1
ZP3	CES2
SRD5A3	ADH1B
PPP1CC	CMPK2
MICAL2	UGT2B17
HIST1H2BO	ADCY9
DPEP2	PGM2L1
CARD8	CNDP1
ZNF99	GSTZ1
SRCIN1	CPOX
PPM1N	ENPP7
MIA	BST1
HIST1H2BN	ACOX3
DPCD	GSTA3
CARD19	ENTPD6
ZNF92	HMGCS2
SRC	GNPAT
PPM1L	ALOX12B
MGST1	MCEE
HIST1H2BL	AOC2
DONSON	PFKL
CARD11	SGPL1
ZNF91	ACP4
SRA1	PLCD3
PPM1J	DGKZ
MGAT5B	FECH
HIST1H2BJ	POLR3B
DOK5	SULT1A4
CAPZA1	PIKFYVE
ZNF90	PLA2G10
SQSTM1	GDA
PPM1H	GPX3
MGAM	GPD2
HIST1H2BH	CYP26B1
DOCK9	LCLAT1
CAPN3	PDE1A
ZNF878	CA8
SPX	ENPP1
PPM1F	PLCE1
MFSD4B	GMPR2
HIST1H2BG	MIOX
DOCK6	PNLIP
CAPN13	NOS2
ZNF789	NT5C2
SPTSSB	GK2
PPM1E	POLR2A
MFSD3	UPP1
HIST1H2BF	ACP2
DOCK5	AKR1C3
CAPN12	GANC
ZNF747	GSTK1
SPTAN1	MTR
PPM1B	GSS
MFSD2B	ALDH1A1
HIST1H2BC	APIP
DOCK2	ENTPD1
CAPG	HK2
ZNF716	POLR2F
SPSB4	GSTA2
PPIB	BAAT
MFSD10	CYP2A6
HIST1H2BB	AACS
DOCK10	UGT2A3
CAMP	CA13
ZNF710	TREH
SPRY3	CYB5R3
PPIAL4G	BLVRB
MFGE8	PLA2G12B
HIST1H2AM	COMT
DOC2B	NNT
CAMLG	ADSS
ZNF707	PDE6D
SPRY2	TYMS
PPIAL4C	GSTM2
MFAP5	PDHB
HIST1H2AL	UGT2B4
DOC2A	NAGK
CAMKV	UGT1A7
ZNF703	NMNAT1
SPP1	CYP26A1
PPIA	NME4
MFAP4	CEL
HIST1H2AJ	UGT1A9
DNTTIP1	METTL6
CAMKK2	PKLR
ZNF695	CDS2
SPON2	GOT1
PPFIBP2	FTMT
MFAP3L	POLD3
HIST1H2AG	MAOB
DNMT3B	TAT
CAMK2N2	B4GALT2
ZNF692	GRHPR
SPON1	ECI2
PPFIBP1	NANP
MEX3A	LCT
HIST1H2AE	PAPSS1
DNMT3A	AGMAT
CALR	MTHFD2L
ZNF681	PLD1
SPOCK2	AMY1C
PPFIA4	PDE1C
METTL9	UMPS
HIST1H2AD	AKR1B1
DNMT1	UCKL1
CALN1	AKR1A1
ZNF668	GCLC
SPOCK1	OXCT1
PPFIA2	UGT1A10
METTL27	GLA
HIST1H1D	CYP1A2
DNM1	ITPKB
CALHM3	LDHAL6A
ZNF629	PISD
SPN	PDE5A
PPFIA1	XDH
METTL26	AGL
HIST1H1C	ALDH3A1
DND1	IMPDH2
CALHM1	NOS1
ZNF609	TSTA3
SPIRE1	PIK3CA
PPEF1	ALDH9A1
METTL21A	UGDH
HIST1H1B	PLCB1
DNASE2B	RPE65
CALD1	GUSB
ZNF600	CYP4F2
SPINK1	ARSA
PPBP	PHOSPHO1
METTL11B	IMPDH1
HILPDA	MPST
DNASE1L2	CYP2B6
CALCB	DCT
ZNF587	NMRK1
SPINDOC	SYNJ2
PPAT	ADH5
METRNL	PDE8B
HIGD2B	UGT1A4
DNASE1	ALDOA
CALCA	UCK2
ZNF563	ANPEP
SPIB	PDE6C
PPARGC1A	DHODH
MET	G6PC2
HIGD2A	MTHFD2
DNAJC9	TK1
CALB2	HADH
ZNF560	AOX1
SPG21	PFKM
PPARG	AK1
MEST	INPP5K
HIGD1A	CA5B
DNAJC4	LAP3
CADPS	HGD
ZNF552	PPOX
SPERT	POLR3D
PPA1	NT5E
MESP2	HMBS
HIC2	PLA2G4B
DNAJC12	TRMT11
CADM1	ALOX15B
ZNF541	HEXA
SPDYE8P	GLB1
POU6F2	ADH4
MESP1	GALK2
HIC1	NUDT5
DNAJC10	TXNRD1
CACYBP	GYS2
ZNF528	GPT2
SPDYE6	UGT2B10
POU5F1B	SGPP2
MEP1A	LDHB
HIBCH	ITPKA
DNAJB13	PDHA2
CACNG7	CYB5R1
ZNF521	NAT1
SPDYC	NME1-NME2
POU4F3	PYGL
MELTF	ALDH2
HHIPL2	PGM2
DNAJB1	NMNAT3
CACNG4	INPPL1
ZNF492	CPT1B
SPDYA	PDE6A
POU4F1	GMPR
MELK	ALDH4A1
HHIP	ACAT2
DNAH2	CBR3
CACNA1D	PC
ZNF488	TRDMT1
SPDEF	TXNRD2
POU3F2	PLCB4
MEIOC	GMPPA
HHEX	SUCLG2
DNAH17	ALDH3B1
CACNA1B	GLUD1
ZNF48	PIP5K1A
SPCS3	AMT
POU2F2	AOC1
MEGF9	ITPK1
HGH1	PCYT1A
DNAH14	DEGS2
CABYR	ALDH5A1
ZNF469	PIK3CD
SPC25	SULT2B1
POU2AF1	GLS
MEGF8	CDS1
HESX1	PGM1
DNAH11	ACADS
CABP7	INPP4A
ZNF468	HK3
SPC24	ACAA1
POP5	DHRS3
MEFV	PYCR3
HES7	IMPA1
DNAAF3	MPI
CABP4	ADCY2
ZNF467	GLYCTK
SPATA9	IDO1
POP4	PDE4A
MEF2C	PTGES2
HES6	ETNK1
DNA2	INPP4B
CABLES2	PLCB2
ZNF443	LDHAL6B
SPATA25	GPAT3
POMP	SMS
MED7	DPYD
HES4	PDE6B
DMTN	HYI
CA9	PTDSS1
ZNF442	HMGCL
SPATA12	ASPA
POLR3K	ACADVL
MED13	IPMK
HES1	ENTPD3
DMRTC2	GUCY1B1
CA8	DHRS4
ZNF439	PRPS1L1
SPAG4	POLD2
POLR2J2	WARS2
MED12L	RRM2
HERC6	ALDH3B2
DMRTA2	GALE
CA4	ACER1
ZNF432	CBS
SP7	ACPP
POLR2I	GGT5
MED10	AGPAT3
HERC5	G6PD
DMRT2	HADHA
CA12	ACSM3
ZNF395	ITPA
SP6	ASNS
POLR2H	CHST11
MED1	CA5A
HEPHL1	MARS2
DMRT1	AGPS
C9orf50	ADH7
ZNF324	PRODH2
SP140	NADK
POLQ	GCLM
ME3	CYP2C18
HEPACAM2	ADO
DMC1	DEGS1
C9orf116	PSPH
ZNF322	DMGDH
SOX9	LTC4S
POLN	ADCY1
ME1	CYP2C19
HENMT1	HAGHL
DMBX1	DCK
C8orf76	CPT2
ZNF320	APRT
SOX7	CAD
POLE2	ALAS2
MDM2	FLAD1
HELLS	PLA2G2F
DLX6	PIK3C3
C7orf61	PDE7A
ZNF30	PDHA1
SOX5	FPGT
POLD1	HPD
MDK	ACSM2A
HECW2	CYP4A22
DLX5	RDH8
C6orf52	OAT
ZNF292	PLPP3
SOX30	GUCY1A1
POLA2	MGLL
MDH1	AGK
HEATR6	ACO1
DLX4	DPYS
C6orf223	RDH16
ZNF286A	DGAT2
SOX2	PAFAH1B1
POGLUT2	ARG2
MDGA2	HEMK1
HEATR4	ME2
DLX2	MTAP
C6orf15	PHGDH
ZNF280A	UROS
SOX18	CKMT2
POGK	MINPP1
MCOLN3	GPD1L
HDC	PDE4D
DLL4	ACSL1
C5orf34	DHDH
ZNF239	GGT7
SOX17	LTA4H
POFUT1	CYP4A11
MCM8	PYCR2
HCN4	TPH1
DLK1	CA1
C5AR2	CHKB
ZNF222	ACY1
SOX12	GNPNAT1
PODXL2	ME3
MCM7	UGT2A1
HCN3	PMM2
DLGAP5	GALK1
C5AR1	POLR3K
ZNF22	GPD1
SOX11	GPX2
PODXL	CHST12
MCM6	IMPA2
HCN2	POLR2K
DLGAP3	AMD1
C3orf18	PSAT1
ZNF217	ENTPD5
SOX10	NPL
PODN	DAO
MCM5	DTYMK
HCLS1	PGP
DLEU7	TKFC
C3AR1	CYP26C1
ZNF213	NAA80
SOSTDC1	CA12
POC1B	AFMID
MCM4	PLA2G12A
HCK	ASAH1
DLC1	LPCAT3
C3	CA7
ZNF205	DGKA
SORL1	MAOA
POC1A	BUD23
MCM3AP	PTGIS
HCFC1R1	LPGAT1
DISP3	EHHADH
C2CD6	FMO1
ZNF165	UGT1A8
SORCS3	CYP3A7
PNPLA8	PDE1B
MCM3	ASMT
HCAR1	PDE3A
DISC1	ADSSL1
C2CD4D	AMY1A
ZNF135	ADCY5
SORBS2	DUT
PNPLA7	GAD1
MCM2	INPP5E
HBEGF	CA14
DIRAS2	ALOX5
C21orf58	MTMR2
ZNF117	AHCYL2
SOD1	PTGS1
PNPLA6	SGMS1
MCM10	OPLAH
HAVCR2	BLVRA
DIRAS1	NEU4
C20orf204	DGKQ
ZMIZ2	HAGH
SOCS1	PYCR1
PNOC	SMPD1
MCF2L2	GSTM1
HAVCR1	PTGS2
DIPK2B	CYP3A5
C1S	MAT2A
ZIC5	PNMT
SNX9	CTPS1
PNMA3	GGT1
MCCC2	ACER3
HAUS8	AHCYL1
DIPK1B	POLR3H
C1R	PLCB3
ZIC4	GPAM
SNX31	CHST13
PNMA2	RFK
MC1R	SEPHS2
HAUS6	PLA2G4A
DIAPH3	CPT1A
C1QTNF6	GMPS
ZIC3	DCTD
SNX24	PLA2G4E
PNLDC1	SARDH
MBP	GGT6
HAUS3	GAMT
DHX58	FTH1
C1QTNF3	AK3
ZIC2	ECHS1
SNX22	CYP1A1
PNKP	CKMT1B
MBOAT7	HPGDS
HASPIN	FHIT
DHX34	PAFAH2
C1QTNF12	CYP3A4
ZIC1	GSTO1
SNX13	UPRT
PNCK	TDO2
MBLAC1	METTL2B
HAPLN3	PCK1
DHRS7	ALDOB
C1QL4	CHAT
ZGRF1	ZNRD1
SNURF	GLO1
PMPCB	INPP5B
MBL2	HPRT1
HAL	PFKFB2
DHRS11	POLR1E
C1QL1	ALAS1
ZGLP1	PDE7B
SNTG1	GYS1
PMFBP1	ENPP6
MB	AGPAT4
HAGHL	PLA2G1B
DHFR	ACO2
C1QC	LDHA
ZFYVE1	TYRP1
SNRPN	GAD2
PMEPA1	GPT
MATN2	MARS
HADHA	LYPLA2
DGLUCY	GSTP1
C1QB	DLAT
ZFR2	AGXT2
SNRPE	ALAD
PMEL	TXNDC12
MASTL	GBE1
H3F3A	GNE
DGKZ	FMO4
C1QA	DGKB
ZFP69B	CYP2J2
SNRPD1	HMOX2
PMCH	ACYP2
MAST1	GNPDA2
H2BFM	DGUOK
DGKI	ENOPH1
C1orf61	NADSYN1
ZFP36L2	ALOX12
SNRPC	PNPLA4
PM20D1	ALDH1A3
MASP1	ENPP3
H2AFY2	PRUNE1
DGKH	MMAB
C1orf54	PLCD4
ZFP36L1	ENTPD4
SNRPA1	LCMT2
PLXNC1	NPR2
MARCO	SUCLG2P2
H2AFY	DDC
DGKA	CHIT1
C1orf162	CHDH
ZEB2	NME2
SNRNP40	PLA2G2E
PLXNA3	PRIM1
MARCKSL1	CHPT1
H2AFX	ALDH1B1
DGCR6	HAO1
C1orf159	POLR2J2
ZEB1	SHMT1
SNRNP25	POLR1C
PLXNA2	PDE3B
2023-03-03	RRM2B
H2AFB1	ACMSD
DGAT2	TBXAS1
C1orf112	GART
ZDHHC9	PDE4B
SNORC	GUCY2C
PLXNA1	CRLS1
MAPRE3	DNMT1
GZMM	SORD
DEPP1	ME1
C1GALT1C1	UROC1
ZDHHC23	FMO5
SNN	POLE3
PLVAP	GLUL
MAPK8IP2	PIK3C2B
GZMK	GPI
DEPDC5	BCO1
C19orf57	PLCD1
ZCRB1	HNMT
SNF8	HAL
PLSCR1	URAD
MAPK8IP1	ACACB
GZMH	POLR2C
DEPDC1B	GSTM5
C19orf53	GALT
ZCCHC12	ACP1
SNCG	PIPOX
PLPP5	GBA
MAPK7	NOS3
GZMB	PMM1
DEPDC1	PLD2
C19orf48	GPAT2
ZC3HC1	UCK1
SNCA	ALDH6A1
PLPP2	AANAT
MAPK15	SRM
GZMA	GSTM3
DENND5B	TYR
C19orf25	GSTT2
ZC3H7A	CERK
SNAP47	PCCA
PLP1	AKR1C1
MAP9	DGKI
GYPE	CYP2D6
DENND1C	POLD1
C17orf99	ADH6
ZC3H3	NUDT2
SMYD2	HAAO
PLOD3	PKM
MAP7D2	NPR1
GUSB	DGKD
DENND1B	GPX4
C17orf64	UGT2B11
ZBTB8B	POLR2H
SMS	PRIM2
PLLP	AMPD1
MAP4K2	POLE4
GUCY2D	NEU3
DEGS2	NT5C3A
C17orf53	CYP2U1
ZBTB41	HK1
SMPDL3B	CDIPT
PLK4	IDO2
MAP4K1	NUDT9
GUCA1A	GSTA4
DEFA4	GUK1
C12orf75	CANT1
ZBTB32	PIP4K2A
SMPD3	B4GALT1
PLK1	MBOAT7
MAP3K13	PCYT1B
GTSF1	SMPD3
DEDD	ACYP1
C12orf45	EPHX2
ZBTB18	MBOAT2
SMN1	CTPS2
PLIN5	BPNT1
MAP3K1	PLA2G15
GTSE1	LIPG
DDX60	AOC3
C11orf80	NT5M
ZBTB10	PGS1
SMIM10L2B	FBP2
PLIN2	SMPD2
MAOB	PDE11A
GTF3C5	PI4KB
DDX58	NNMT
C11orf53	PDE9A
ZBP1	SI
SMIM10L2A	PCYT2
PLEKHO2	PDE2A
MANEAL	ACY3
GTF3A	OGDHL
DDX53	ADSL
C11orf45	GMPPB
ZAP70	AMY2B
SMG5	AK7
PLEKHH2	CDO1
MANEA	FMO2
GTF2F2	TK2
DDX49	FTCD
C10orf82	PFKP
YME1L1	INPP1
SMG1	CAT
PLEKHG4	GUCY2F
MAN1B1	MGST1
GSTCD	LRAT
DDX41	PLA2G6
C10orf62	DNMT3A
YJEFN3	P4HA1
SMCO3	WARS
PLEKHG3	LDHD
MAN1A1	ACSL3
GSTA4	UGT1A5
DDX4	SPHK1
BZW2	LALBA
YIPF2	EARS2
SMC5	PYGM
PLEKHF2	PTEN
MALL	LCMT1
GSS	GATM
DDX3Y	PCK2
BUB3	KMO
YIF1B	ODC1
SMC4	GCK
PLEKHF1	HMGCS1
MAL	POLR2J
GSG1	AMY1B
DDX3X	CS
BUB1B	PTGES
YEATS4	GSTO2
SMC2	NMNAT2
PLEKHB2	AK5
MAK	AHCY
GRPR	OXCT2
DDX39A	POLR3C
BUB1	AK4
YEATS2	ENTPD8
SMC1B	CKB
PLEKHB1	G6PC
MAJIN	PTDSS2
GRM8	AMDHD2
DDX17	GGCT
BTNL8	NUDT12
YBX2	HMOX1
SMAD4	UROD
PLEKHA4	CA6
MAGOHB	SDS
GRM5	BDH1
DDX11	OTC
BTN3A2	IDH2
YBX1	ACSS2
SMAD2	RDH5
PLEK2	ACADL
MAGED4	MTMR7
GRM2	HADHB
DDR1	ALDH1A2
BTN2A2	PI4KA
YAE1	LPCAT4
SMAD1	CPS1
PLEK	ISYNA1
MAGED2	ETNK2
GRM1	PTGDS
DDIT3	MLYCD
BTLA	SUOX
XXYLT1	TPI1
SLITRK6	GLDC
PLD5	CSAD
MAGED1	GALC
GRK7	IPPK
DDIAS	B4GALT6
BTG3	PNP
XRCC6	GUCY1A2
SLITRK1	ADCY3
PLD4	INPP5A
MAGEC3	PIP5K1C
GRINA	SRR
DCUN1D5	PLCG2
BST2	DDO
XRCC3	P4HA2
SLIT1	POLR1A
PLCL2	NAMPT
MAGEC2	JMJD7-PLA2G4B
GRIN3A	CYP2F1
DCSTAMP	PRPS1
BST1	CES5A
XRCC2	SGMS2
SLFN13	PEMT
PLCH2	SUCLA2
MAGEC1	PAFAH1B2
GRIN2D	RDH12
DCST2	CYP2S1
BSND	PCCB
XPR1	ADI1
SLF1	SCLY
PLCG2	PAH
MAGEA6	PRPS2
GRIN2B	POLR1B
DCST1	ACAA2
BSN	NME7
XPOT	CA9
SLCO5A1	PDE10A
PLCB4	DHRS9
MAGEA3	NT5C1A
GRID2	ADH1A
DCN	AGPAT1
BRSK2	ADCY6
XPO6	ENPP2
SLCO4C1	PLA2G2C
PLBD1	EPHX1
MAGEA2	SMPD4
GREM2	RDH11
DCLK3	UXS1
BRMS1	GSTA5
XKRX	LIPC
SLCO2B1	LCAT
PLAUR	GPX7
MAGEA12	GMDS
GREM1	ACADSB
DCLK2	RETSAT
BRIX1	ACSS1
XKR7	ABAT
SLCO2A1	HCCS
PLAU	MGAM
MAGEA11	POLR3GL
GRB7	MTHFD1L
DCAF8L2	MTMR1
BRIP1	EPRS
XKR4	COX15
SLCO1C1	CYP2C9
PLAGL2	ACACA
MAGEA10	PLCZ1
GRB2	CYP1B1
DCAF4L2	GCAT
BRINP2	GNPDA1
XCL2	DLD
SLC9C1	LYPLA1
PLAG1	ACHE
MAFB	BHMT
GRB10	ADCY10
DCAF4L1	TAZ
BRINP1	CD38
XCL1	NEU1
SLC9A5	POLR2B
PLAC9	SULT1A1
MAFA	CKM
GRAP2	FAH
DCAF15	INMT
BRF2	AKR1C2
XBP1	SULT1E1
SLC7A8	GFPT1
PLAC8L1	CHKA
MAD2L2	GLUD2
GPX2	ASS1
DCAF13	PLA2G2A
BRDT	P4HA3
WWP1	GAA
SLC7A7	AZIN2
PLA2G7	ADK
MAD2L1	MTHFD1
GPT2	ACER2
DCAF10	PIK3CG
BRCA2	ACP5
WRAP73	AGPAT2
SLC7A6	GCDH
PLA2G4F	MGST3
MACC1	NIT2
GPSM1	AMPD2
DBX1	GUCY2D
BRCA1	QPRT
WNT7B	POLA2
SLC7A5	SEPHS1
PLA2G4C	UGP2
MAB21L3	ACSL4
GPRIN1	BDH2
DBNDD1	NEU2
BRAP	ALDOC
WNT7A	PIP5K1B
SLC7A11	PLPP2
PLA2G4A	POLR2J3
M1AP	ACP6
GPRC5B	RRM1
DBF4	GSTM4
BRAF	TPMT
WNT5B	GBA3
SLC7A10	IDH1
PLA2G2D	ASAH2
LYZ	PLA2G2D
GPR89B	LPCAT2
DAZAP2	ALDH18A1
BPIFA2	ACSL6
WNT10B	IL4I1
SLC6A4	GSTA1
PLA1A	LDHC
LYVE1	PIK3C2A
GPR65	SGPP1
DAXX	ACSL5
BPI	ACSS3
WIPI2	HDC
SLC6A3	POLE
PKP4	CHIA
LYST	PIK3CB
GPR61	PHPT1
DARS	ACSM4
BPGM	COX10
WIPF1	PNPLA3
SLC52A2	OGDH
PKMYT1	CMPK1
LYPD6B	SAT2
GPR45	CYP2C8
DAPP1	PYGB
BORA	ADCY4
WFIKKN1	CA2
SLC4A8	NANS
PKM	CDA
LYG2	GFPT2
GPR4	ACOT12
DAPK2	AMDHD1
BOP1	MAT2B
WFDC5	MBOAT1
SLC45A3	AMPD3
PKD2L2	PFKFB4
LYG1	DBH
GPR27	GOT2
DAPK1	MDH1
BOLA2	LPCAT1
WFDC10A	SULT1A3
SLC45A2	ADCY8
PJVK	MDH2
LY96	HEXB
GPR26	NAGS
DAP3	CYP4F3
BMX	PGD
WDR97	AMY2A
SLC44A5	PNLIPRP2
PJA2	HIBCH
LY9	GNMT
GPR25	PLA2G7
DAGLB	PFKFB1
BMPR1B	ALLC
WDR91	GPX5
SLC44A2	CA3
PIWIL4	KHK
LY86	HAO2
GPR19	POLR1D
DACH1	SPHK2
BMP6	ACSM1
WDR87	ACOX1
SLC39A6	POLR3F
PIWIL3	DGKE
LY6G5C	LPL
GPR183	CA4
DAB2IP	PFKFB3
BMP2K	PIP4K2B
WDR86	SUCLG1
SLC39A14	PGM3
PIWIL2	DGKH
LUZP2	UGT8
GPR18	SPTLC1
DAB2	NAT2
BMI1	PRDX6
WDR83	CTH
SLC38A8	POLE2
PISD	PNPT1
LUM	SHMT2
GPR179	PLA2G3
DAB1	GAL3ST1
BLVRB	UGT2B28
WDR76	CYP3A43
SLC38A1	CBR1
PIR	ATIC
LUC7L3	ENTPD2
GPR174	DGAT1
CYTH1	PLPP1
BLOC1S3	GSR
WDR66	MIF
SLC35G6	ADCY7
PIP5KL1	INPP5J
LTO1	CMAS
GPR171	AWAT2
CYSLTR2	AC005759.1
BLNK	GPX6
WDR53	PIK3C2G
SLC35E3	NT5C1B
PIP5K1A	AGXT
LTK	GPAT4
GPR153	DNMT3B
CYREN	MGST2
BLM	POLR3G
WDR48	UGCG
SLC35D3	PFAS
PIP4P1	POLR2I
LTC4S	OCRL
GPR152	AC139530.1
CYP4Z1	ACSM5
BLK	TPO
WDR34	L2HGDH
SLC35B3	FBP1
PIMREG	RENBP
LTBP2	ADH1C
GPR15	AADAT
CYP4F3	PAPSS2
BIVM	MAT1A
WDHD1	SYNJ1
SLC31A2	ADPRM
PIM3	GPX1
LTB	AK2
GPR146	ALDH3A2
CYP4F2	FMO3
BIRC7	CP
WASHC5	UGT1A3
SLC30A8	PLCG1
PIM2	TPH2
LTA	CYP2E1
GPR143	UPP2
CYP2W1	PDE8A
BIRC5	CYP2A13
WASF1	POLA1
SLC30A5	POLR3A
PILRB	PPAT
LST1	PAFAH1B3
GPR139	POLR2L
CYP2S1	POLR2E
BIRC3	SPTLC2
WARS	NME3
SLC30A3	NME5
PILRA	SULT1A2
LSP1	CPT1C
GPR137C	FADS2
CYP27C1	ADA
BIRC2	ACADM
VWF	ALDH7A1
SLC2A6	ECI1
PIK3R3	UGT1A1
LSM7	UGT2B15
GPR1	ASL
CYP27B1	UGT1A6
BIN2	CYP2A7
VWA5B2	MTMR6
SLC2A1	KYNU
PIK3R2	ALOX15
LSM4	NME1
GPNMB	KDSR
CYP27A1	POLR2G
BIK
VWA5B1
SLC29A4
PIK3IP1
LSM2
GPM6B
CYP26C1
BHLHE41
VWA5A
SLC29A3
PIK3CD
LSM1
GPI
CYP1B1
BHLHE40
VTI1B
SLC29A2
PIGX
LSG1
GPC4
CYP11A1
BFSP1
VSTM2L
SLC29A1
PIGU
LRRTM1
GPC3
CYLD
BEX5
VSIR
SLC27A6
PIGO
LRRN4CL
GPC2
CYBRD1
BEST1
VSIG4
SLC26A8
PIGL
LRRN3
GPC1
CYBB
BEND5
VPS28
SLC26A6
PIF1
LRRN1
GPBP1
CYB5B
BEND4
VPREB3
SLC26A5
PIEZO1
LRRIQ4
GPATCH2
CXorf40A
BCL7A
VOPP1
SLC26A2
PICALM
LRRC56
GPAT4
CXCR6
BCL6B
VNN3
SLC25A6
PIAS3
LRRC52
GPAA1
CXCR5
BCL6
VNN2
SLC25A52
PI3
LRRC45
GOLT1B
CXCR3
BCL2L12
VNN1
SLC25A40
PHYHIPL
LRRC42
GOLM1
CXCR2
BCL2L10
VN1R1
SLC25A37
PHRF1
LRRC4
GOLGA8B
CXCR1
BCL2L1
VMAC
SLC25A35
PHOSPHO1
LRRC26
GOLGA8A
CXCL9
BCL2A1
VLDLR
SLC25A21
PHLDA1
LRRC25
GOLGA7B
CXCL5
BCL2
VIRMA
SLC24A5
PHKA1
LRRC14B
GOLGA6L1
CXCL3
BCL11B
VIM
SLC24A3
PHF7
LRP8
GNLY
CXCL16
BCL11A
VILL
SLC24A2
PHF24
LRP5L
GNG7
CXCL14
BCAT2
VHLL
SLC22A4
PHEX
LRP4
GNG11
CXCL13
BCAT1
VGLL3
SLC22A15
PHC3
LRP1
GNAT1
CXCL12
BCAP31
VGLL1
SLC1A7
PGPEP1L
LRMP
GNAS
CXCL11
BBS4
VEPH1
SLC1A3
PGP
LRIT3
GNAI1
CXCL10
BBS12
VEGFB
SLC18A2
PGLYRP1
LRIG1
GMPS
CXCL1
BBC3
VEGFA
SLC17A9
PGK2
LRGUK
GMNN
CWF19L1
BASP1
VCX3A
SLC17A5
PGGHG
LRG1
GMDS
CUZD1
BARX2
VCX
SLC16A8
PGF
LRFN5
GM2A
CTU1
BARX1
VCAN
SLC16A7
PGC
LRFN4
GLYATL2
CTTNBP2
BANK1
VCAM1
SLC16A6
PGAM4
LRFN1
GLUL
CTTN
BANF1
VASN
SLC16A3
PFN2
LRCH4
GLUD1
CTSZ
BAMBI
VASH2
SLC16A14
PFKP
LPIN3
GLT8D2
CTSW
BACH2
VASH1
SLC16A11
PFKM
LPGAT1
GLS2
CTSV
BACE2
VAPA
SLC15A4
PFKFB4
LPAR5
GLRB
CTSK
BAALC
VANGL2
SLC15A3
PFDN2
LPAR2
GLP1R
CTSG
B4GALT7
VAMP2
SLC15A2
PF4
LPAR1
GLOD4
CTSE
B4GALT6
VAC14
SLC12A8
PEX5L
LOXL4
GLIPR1
CTRL
B4GALT3
UTS2B
SLC12A6
PEX10
LOX
GLDN
CTPS2
B4GALNT1
UTP20
SLC12A5
PELO
LONRF1
GLDC
CTNS
B3GNT4
USP9Y
SLC12A2
PEG10
LNP1
GLB1L3
CTNND2
B3GAT1
USP40
SLC12A1
PECAM1
LMNB2
GK
CTNNA2
B3GALNT1
USP35
SLC11A1
PEAR1
LMNB1
GJD2
CTLA4
B2M
USP32
SLBP
PDZD11
LMF2
GJB7
CTCFL
AZU1
USP26
SLAMF9
PDXK
LMAN2L
GJB4
CTBS
AXL
USP18
SLAMF8
PDX1
LMAN2
GJB1
CTAG2
AXIN2
USO1
SLAMF1
PDRG1
LKAAEAR1
GJA3
CTAG1B
AVPR1B
USF1
SLA
PDPN
LITAF
GIPR
CSTL1
AURKB
USB1
SKP2
PDP1
LIPA
GINS4
CSTA
AURKA
UQCRFS1
SKP1
PDLIM4
LINGO3
GINS2
CST7
AUNIP
UQCRC1
SKAP2
PDK3
LINGO1
GINS1
CST1
ATP9A
UQCRB
SKAP1
PDK1
LIN9
GIMAP5
CSRP2
ATP8B4
UQCC3
SKA3
PDIA4
LIN7A
GIMAP1-
CSRP1
ATP8A2
UPK3A
SKA1
PDGFRL
LIN28B
GGT5
CSPG4
ATP7A
UPK2
SIX4
PDGFRB
LIN28A
GGT1
CSNK2A1
ATP6V1H
UPK1B
SIX3
PDGFRA
LIMS3
GGH
CSMD3
ATP6V1F
UNC79
SIX1
PDGFA
LIMS1
GGCT
CSMD2
ATP6V1D
UNC5D
SIT1
PDF
LIMK1
GFRA3
CSF3R
ATP6V1C2
UNC5A
SIRPG
PDE7B
LIME1
GFRA1
CSF2RA
ATP6V1B2
UNC13A
SIRPB1
PDE6C
LIMA1
GFPT2
CSF2
ATP6V1B1
UMODL1
SIRPA
PDE4B
LILRB5
GFOD2
CSF1R
ATP6V1A
ULK1
SIK1
PDE2A
LILRB4
GFOD1
CSF1
ATP6V0D2
ULBP2
SIGLEC9
PDE1C
LILRB2
GFM1
CSE1L
ATP6V0B
ULBP1
SIGLEC8
PDCD5
LILRA6
GFI1
CSAG3
ATP6AP2
UHRF1
SIGLEC6
PDCD2L
LILRA5
GEMIN6
CSAG2
ATP6AP1
UGT2B17
SIGLEC5
PDCD1LG2
LILRA4
GEMIN2
CSAG1
ATP5MG
UGT1A8
SIGLEC15
PDCD1
LILRA2
GDPD5
CRYGN
ATP5ME
UFSP1
SIGLEC14
PCSK9
LILRA1
GDPD4
CRYBB1
ATP5F1B
UCN
SIGLEC10
PCSK5
LIG1
GDPD1
CRYBA4
ATP5F1A
UCKL1
SIGLEC1
PCSK2
LHX9
GDF9
CRYAB
ATP1B3
UCHL1
SIAH1
PCP2
LHFPL4
GDF6
CRY2
ATP1A3
UBL3
SHROOM4
PCOLCE2
LHCGR
GDF15
CRX
ATP1A1
UBE2T
SHOX2
PCOLCE
LGSN
GDF1
CRTC3
ATP13A1
UBE2S
SHOC1
PCNX4
LGMN
GDE1
CRTC2
ATP10D
UBE2QL1
SHLD1
PCNX2
LGALS9
GDAP1
CRTAM
ATM
UBE2Q1
SHISA7
PCNX1
LGALS1
GDA
CRPPA
ATL2
UBE2L6
SHE
PCNA
LFNG
GCSH
CRISPLD2
ATIC
UBE2F
SHCBP1
PCM1
LEPROTL1
GCNT1
CRISPLD1
ATG7
UBE2D2
SHC1
PCLAF
LEF1
GCK
CRISP3
ATG4D
UBE2C
SHARPIN
PCGF2
LDLRAD3
GBX2
CRIP3
ATF7IP
UBD
SHANK3
PCGF1
LDHA
GBP3
CRIP2
ATF4
UBASH3A
SH3TC2
PCDHGC4
LDB3
GBP2
CRHR2
ATAD5
UBA52
SH3RF1
PCDHGB1
LDB2
GBA
CRH
ATAD3B
UBA2
SH3KBP1
PCDHGA8
LCTL
GATM
CREM
ATAD2
UBA1
SH3D19
PCDHB8
LCT
GATD1
CREG2
ASRGL1
UAP1L1
SH2D1B
PCDHB5
LCP2
GATA3
CREBZF
ASPSCR1
TYROBP
SH2D1A
PCDHB3
LCORL
GATA2
CREB5
ASPRV1
TYR
SH2B1
PCDHB2
LCN12
GASK1B
CREB3L4
ASPM
TYMS
SGSM1
PCDHB16
LCN10
GAS2L3
CREB3L1
ASPHD1
TYMP
SGPL1
PCDHB11
LCK
GAPDH
CREB1
ASPH
TYK2
SGO2
PCDHA8
LCE1C
GALR3
CRACR2B
ASNS
TXNRD2
SGO1
PCDHA7
LCE1B
GALR1
CR2
ASIC1
TXNRD1
SGMS1
PCDHA5
LBR
GALNTL6
CPXM2
ASH2L
TXK
SGK3
PCDHA4
LBH
GALNT17
CPXM1
ASGR2
TUT7
SGCB
PCDHA2
LAT
GALNT16
CPVL
ASGR1
TUSC1
SFXN3
PCDHA11
LARS2
GALNT14
CPT1B
ASF1B
TUBB8
SFXN1
PCDHA1
LAPTM5
GALNT11
CPSF4L
ASCL4
TUBB4A
SFN
PCDH19
LAPTM4B
GALC
CPSF1
ASCL2
TUBB3
SF3B4
PCDH18
LAP3
GAL3ST4
CPNE9
ASCL1
TUBB2B
SF1
PBXIP1
LAMTOR2
GAL3ST1
CPNE7
ASB8
TUBB
SEZ6L2
PBX4
LAMP5
GAGE2A
CPNE5
ASB2
TUBA3E
SEZ6L
PBX3
LAMP3
GAGE12J
CPNE2
ASB16
TUBA3D
SETMAR
PBRM1
LAMP2
GADD45GIP1
CPNE1
ASAH2
TTYH3
SETDB1
PBK
LAMC1
GADD45A
CPM
ARX
TTLL4
SETD7
PAXX
LAMB4
GAD1
CPLX2
ART5
TTK
SET
PAX7
LAMB1
GABRR1
CPLX1
ARSH
TTC7B
SESN3
PAX6
LAMA5
GABRQ
CPEB2
ARSG
TTC39A
SERTAD2
PAX5
LAIR2
GABRG3
CPE
ARRB1
TTC38
SERPINI1
PAX3
LAIR1
GABRD
CPD
ARNTL
TSTA3
SERPINF1
PASK
LAGE3
GABRB2
CPA3
ARNT
TSSK6
SERPINE2
PARVB
LAG3
GABRA3
COX7C
ARMT1
TSSK1B
SERPINA3
PARVA
LACTB2
GABPB1
COX7B2
ARMCX3
TSPAN7
SERPINA1
PARPBP
L1CAM
GABARAP
COX7B
ARMC12
TSPAN5
SERINC4
PARK7
KYNU
GAB3
COX6B1
ARL9
TSPAN15
SERINC3
PAQR6
KSR1
G6PD
COX6A1
ARL6
TSLP
SERINC1
PAQR5
KRTCAP2
G0S2
COTL1
ARL17A
TSKS
SERHL2
PAQR4
KRTAP1-5
FZR1
CORT
ARL1
TSHR
SERGEF
PAPSS2
KRT80
FZD8
CORO7
ARID5A
TSGA13
SEPTIN8
PANX2
KRT74
FZD6
CORO1A
ARID4B
TSC22D3
SEPTIN5
PAMR1
KRT23
FZD4
COQ9
ARID3A
TSC22D1
SEMA6B
PAM
KREMEN2
FZD3
COPZ2
ARHGEF39
TSACC
SEMA4A
PALMD
KRBA1
FZD2
COPE
ARHGEF38
TRPV6
SEMA3F
PALLD
KPNA7
FYN
COMMD5
ARHGEF15
TRPV2
SEMA3B
PAK5
KPNA2
FYB1
COMMD4
ARHGEF1
TRPS1
SEMA3A
PAFAH1B3
KNTC1
FXYD6
COLQ
ARHGAP8
TRPM8
SEM1
PADI4
KNOP1
FXYD3
COLEC12
ARHGAP29
TRPM6
SELPLG
PADI3
KNL1
FUT9
COLCA2
ARHGAP26
TRPM4
SELP
PACSIN1
KMT2A
FUT8
COL9A2
ARHGAP25
TRPM2
SELL
PACRG
KLRK1
FUT5
COL9A1
ARHGAP22
TROAP
SELE
PABPC1L2B
KLRG1
FUT4
COL8A2
ARHGAP19
TRMT12
SEC61G
PABPC1L2A
KLRF1
FUT1
COL6A3
ARHGAP15
TRMO
SEC31B
PABPC1L
KLRD1
FURIN
COL6A2
ARHGAP11A
TRIT1
SEC14L1
PABPC1
KLRC4-
FUCA1
COL6A1
ARHGAP10
TRIP13
SDK1
P4HB
KLRC4
FTSJ3
COL5A3
ARFGEF3
TRIP12
SDCBP
P4HA1
KLRC3
FTL
COL5A2
AQP9
TRIM9
SCX
P2RY2
KLRC1
FSTL5
COL4A4
AQP3
TRIM74
SCUBE2
P2RY14
KLRB1
FSTL1
COL4A1
AQP12A
TRIM67
SCRT1
P2RY13
KLK5
FSIP1
COL3A1
APP
TRIM59
SCNN1D
P2RY10
KLK2
FSD1
COL2A1
APOO
TRIM37
SCNN1A
P2RX5
KLK15
FSCN1
COL26A1
APOLD1
TRIM36
SCNM1
P2RX1
KLK1
FRY
COL23A1
APOL6
TRIM24
SCN9A
OXGR1
KLHL7
FRMPD4
COL1A2
APOL3
TRIM17
SCN3A
OXCT1
KLHL4
FRMPD2
COL1A1
APOE
TRIM16L
SCIN
OTX2
KLHL35
FRMD8
COL14A1
APOD
TRIM11
SCHIP1
OTUD7A
KLHL3
FRMD4A
COL12A1
APOC1
TRIB2
SCGN
OTP
KLHL26
FRMD3
COL11A2
APOBEC3G
TRHDE
SCGB1D2
OSM
KLHL21
FRK
COCH
APOBEC3A
TREML4
SCG5
OSER1
KLHL17
FRAT2
COA6
APLP2
TREML2
SCG3
OSBPL3
KLHL14
FPR3
CNTNAP5
APLP1
TREML1
SCG2
OSBPL1A
KLHDC4
FPR2
CNTNAP4
APLN
TREM2
SCARF2
OSBPL10
KLHDC2
FPR1
CNTNAP2
APCDD1
TREM1
SCARB2
OSBP2
KLF9
FPGS
CNTN3
APBB2
TRAT1
SCARA3
ORM1
KLF5
FOXRED2
CNR2
APBA2
TRAPPC5
SCAMP5
ORC6
[truncated: 2,063 more rows]
